# Supplementary material for: Compound heterozygous PLA2G6 loss-of-function variants in Swaledale sheep with neuroaxonal dystrophy
Source: Mol Genet Genomics. 2020 Nov 6;296(1):235–42. doi: 10.1007/s00438-020-01742-1 (PMC7840627; doi:10.1007/s00438-020-01742-1)
Supplement: Supplementary file 2 — Online Resource 2 (.xlsx) NAD-linked genome regions with positive LOD scores in non-parametric linkage analysis. (XLSX 14 KB) [file 438_2020_1742_MOESM2_ESM.xlsx]

## Sheet: Additional file 2
Additional file 2. NAD-linked genome regions with positive LOD scores in non-parametric linkage analysis.
Chromosome	Start	Stop	Maximum LOD Score	Size (bp)
1	51805048	52166264	0.456	361217
1	174391718	175746472	0.602	1354755
1	199214975	222029266	0.602	22814292
2	206129	16202561	0.602	15996433
2	51492184	57242238	0.602	5750055
2	59188086	63409415	0.602	4221330
2	140509552	150452482	0.602	9942931
2	214736408	238526968	0.602	23790561
3	128761	4772751	0.602	4643991
3	24871111	54993069	0.602	30121959
3	143433351	151536390	0.599	8103040
3	160041547	216489103	0.602	56447557
3	229507327	241012860	0.602	11505534
4	38425791	43023971	0.602	4598181
5	102127	10702832	0.602	10600706
5	43291858	44108770	0.602	816913
6	14641892	27160132	0.602	12518241
6	63983335	67708481	0.602	3725147
6	109398077	129670754	0.602	20272678
7	14163222	32785651	0.602	18622430
8	205573	67204275	0.602	66998703
9	16245702	48778293	0.602	32532592
10	87375481	87778541	0.602	403061
11	50792157	54694917	0.602	3902761
11	58389441	59415152	0.602	1025712
12	24897552	77736074	0.602	52838523
13	29835744	31563442	0.602	1727699
13	33823385	73837394	0.602	40014010
14	67253174	71041553	0.602	3788380
15	27064204	47960398	0.602	20896195
16	25470553	71522829	0.602	46052277
17	28473654	82581594	0.602	54107941
18	8119537	11201526	0.602	3081990
18	53542559	63113270	0.602	9570712
19	299802	3309853	0.602	3010052
20	203195	7174801	0.602	6971607
21	25820142	34370761	0.602	8550620
21	49033115	49098901	0.602	65787
22	149845	55632451	0.602	55482607
25	44158645	47602453	0.602	3443809
27	4154755	25456803	0.602	21302049
			Total	603148507
