# Supplementary material for: Compound heterozygous PLA2G6 loss-of-function variants in Swaledale sheep with neuroaxonal dystrophy
Source: Mol Genet Genomics. 2020 Nov 6;296(1):235–42. doi: 10.1007/s00438-020-01742-1 (PMC7840627; doi:10.1007/s00438-020-01742-1)
Supplement: Supplementary file 4 — Online Resource 4 (.xlsx) Private protein-changing variants observed in the sequenced Swaledale family. (XLSX 11 KB) [file 438_2020_1742_MOESM4_ESM.xlsx]

## Sheet: Additional file 4
Additional file 4. Private potein-changing variants observed in the sequenced Swaledale family.
Chromosome	Position	Reference allele	Variant allele	Sire	Dam 1	Dam 2	Case 1	Case 2	Predicted effect	Gene	NCBI gene ID	NCBI transcript ID	cDNA	Protein	NCBI transcript ID	cDNA	Protein	Presence in the global control cohort
Chr3	230750869	G	A	0/1	0/0	0/0	0/1	0/1	missense_variant&stop_gained	PLA2G6	101103799	XM_012175630.3	c.1186C>T	p.Leu396Phe	XM_027968104.1	c.1186C>T	p.Gln396*	no
Chr3	230766713	T	C	0/0	0/1	0/1	0/1	0/1	splice_acceptor_variant&intron_variant	PLA2G6	101103799	XM_012175630.3	c.210-2A>G	p.Leu71TrpfsTer3	XM_027968104.1	c.210-2A>G	p.Leu71TrpfsTer3	no
Chr7	47338616	G	T	0/1	0/0	0/0	0/1	0/1	missense_variant	HERC1	101110595	XM_004010540.4	c.5878G>T	p.Ala1960Ser				no
Chr7	47385859	T	G	0/0	0/1	0/1	0/1	0/1	missense_variant	HERC1	101110595	XM_004010540.4	c.10636T>G	p.Leu3546Val				yes
Chr15	50640254	C	T	0/1	0/1	0/1	1/1	1/1	missense_variant	LOC101121706	101121706	XM_004016222.2	c.55G>A	p.Val19Ile				no
Chr8	82085227	C	T	0/1	0/1	0/1	1/1	1/1	missense_variant	PLEKHG1	101101993	XM_027972556.1	c.2257C>T	p.Pro753Ser				yes
