# Supplementary material for: Compound heterozygous PLA2G6 loss-of-function variants in Swaledale sheep with neuroaxonal dystrophy
Source: Mol Genet Genomics. 2020 Nov 6;296(1):235–42. doi: 10.1007/s00438-020-01742-1 (PMC7840627; doi:10.1007/s00438-020-01742-1)
Supplement: Supplementary file 5 — Online Resource 5 (.xlsx) List of primers used for RT-PCR and genotyping of the PLA2G6 variants. (XLSX 11 KB) [file 438_2020_1742_MOESM5_ESM.xlsx]

## Sheet: Additional file 5
Additional file 5. List of primers used for RT-PCR and genotyping of the PLA2G6 variants.
Primer name	Product length (bp)	Sequence 5'-->3'	Position (ovine Rambouillet v1.0 assembly)	Remarks
PLA2G6_F1	543	GAGTGGGGGTGGACAGAATG	Chr 3: 230750766-230750785	for genotyping of the exon 8 variant
PLA2G6_R1		TCTGGGGTCAGGGGTCATAG	Chr 3: 230751289-230751308	(g.230750869G>A)
PLA2G6_F2	604	GGGGTGTCGAAAACAGCAAC	Chr 3: 230766240-230766259	for genotyping of the intron 2 variant
PLA2G6_R2		GGTCAGTCCACACCTGGAAG	Chr 3: 230766824-230766843	(g.230766713T>C)
PLA2G6_cF1	867/708	AAGAATGCAGAGATGGCCCG	Chr 3: bridging the PLA2G6 exons 6 and 7 (230756770/230755593)	for RT-PCR of the exon 8 variant
PLA2G6_cR1	272	GAGCATCACCTTGGGCTTCT	Chr 3: bridging the PLA2G6 exons 12 and 13 (230744189/230733344)	(c.1186C>T)
PLA2G6_cF2	580	CTCAGCAGCGTCACCAACTT	Chr 3: 230778631-230778650	for RT-PCR of the intron 2 variant
PLA2G6_cR2		GCTGCAGCACTTGGGAATTG	Chr 3: bridging the PLA2G6 exons 4 and 5 (230761126/230759553)	(c.210-2A>G)
ACTB_F	171	GGGACCACCATGTACCCTG	Chr 24: 39622376-39622394	for RT-PCR
ACTB_R		GCTGATCCACATCTGCTGGAA	Chr 24: 39622642-39622662	(reference gene control)
